# Supplementary material for: Short-Term Heart Rate Variability in Metabolic Syndrome: A Systematic Review and Meta-Analysis
Source: J Clin Med. 2023 Sep 19;12(18):6051. doi: 10.3390/jcm12186051 (PMC10532399; doi:10.3390/jcm12186051)
Supplement: Supplementary file 1 [file jcm-12-06051-s001.zip]

Archive with 1 entries (1 files):
- jcm-2545235-supplementary.pdf
